# Supplementary material for: Antibacterial and Anticorrosive Hydrogel Coating Based on Complementary Functions of Sodium Alginate and g-C3N4
Source: Molecules. 2024 Sep 4;29(17):4192. doi: 10.3390/molecules29174192 (PMC11396995; doi:10.3390/molecules29174192)
Supplement: Supplementary file 1 [file molecules-29-04192-s001.zip]

Archive with 1 entries (1 files):
- molecules-3175458-supplementary.pdf
